# Supplementary material for: Memory CD4+ T-Cell Lymphocytic Angiopathy in Fatal Forms of COVID-19 Pulmonary Infection
Source: Front Immunol. 2022 Apr 22;13:844727. doi: 10.3389/fimmu.2022.844727 (PMC9074842; doi:10.3389/fimmu.2022.844727)
Supplement: Supplementary file 5 [file Table_1.xlsx]

## Sheet: Suppl Table 1
Supplementary Table 1. Plasma cytokine values in 11 healthy donors
	Age	Gender	IL-1b	IFN-g	IL-6	IL-8	IL-22	TNF-a	IL-10	IL-17	IL-18	GM-CSF	IFN-a	IFN-b
HD-1	57	M	0.054	0.402	0.741	7.74	0.813	3.67	0.248	0.081	187.854	0.351	0	0
HD-3	60	F	0.087	0.003	1.22	60.369	0.737	1.5	0.481	0	125.064	0.179	0.019	0
HD-4	55	F	0.063	0.305	0.645	40.259	1.15	2.14	0.599	0	136.504	0.253	0.002	0.789
HD-5	61	M	0.107	0.06	0.676	128.727	0.967	1.58	0.317	0	125.685	0.118	0	0
HD-6	43	M	0.132	0.013	1.278	44.928	0.403	2.92	0.26	0	52.24	0.467	0	0.403
HD-7	56	M	0.204	0.024	0.676	61.119	0.462	1.42	0.163	0	120.651	0.162	0	0
HD-8	57	M	0.006	0.056	0.057	14.87	1.325	1.54	0.258	0	117.066	0.333	0	0
HD-9	62	F	0.011	0.056	0.537	20.561	3.132	1.71	0.36	0.334	244.494	0.013	0	0.403
HD-10	59	M	0.009	0.108	0.134	17.626	0.89	1.52	0.193	0	120.839	0.199	0	0
HD-11	56	F	0.017	0.024	0.337	9.207	0.398	1.55	0.173	0	119.969	0	0.002	0
		Mean	0.069	0.1051	0.6301	40.5406	1.0277	1.955	0.3052	0.0415	135.037	0.2075	0.0023	0.1595
HD, Healthy donor

## Sheet: Suppl Table 3
Supplementary Table 3. Antibodies used for mass imaging cytometry.
Antibodies	Source	Clone	Metal
CD31	Fluidigm	EPR3094	151Eu
CD4	Fluidigm	EPR6855	156Gd
CD8a	Fluidigm	D8A8Y	162Dy
CD3	Fluidigm	Polyclonal, C-Terminal	170Er
CD45R0	Fluidigm	UCHL1	173Yb

## Sheet: Suppl Table2
Supplementary Table 2. SARS-CoV-2-specific ELISpot IFNg assay in non-exposed donors (SFC/106 PBMC). Positive threshold 50 SFC/106 PBMC.
	NS	NCAP1	NCAP2	NCAP3	NCAP4	Spike 1	Spike 2	EBV	PHA
NE#1	6.66667	0	6.66667	26.6667	0	13.3333	20	1073.33	5470
NE#2	10	10	0	76.6667	10	0	0	316.667	3745
NE#3	0	0	6.66667	23.3333	26.6667	43.3333	50	1326.67	5255
NE#4	6.66667	6.66667	16.6667	110	10	26.6667	16.6667	150	5310
NE#5	10	17				33	10	57	6030
NE#6	10	10				0	3	527	1305
NE#7	7	20				0	30	1390	2463
NE, Non exposed; NS, Non stimulated; NCAP, Nucleocapsid; EBV, Epstein Barr Virus; PHA, Phytohemagglutinin
